# Supplementary material for: Total Flavonoids Extracts of Apocynum L. from the Ili River Valley Region at Different Harvesting Periods and Bioactivity Analysis
Source: Molecules. 2022 Oct 28;27(21):7343. doi: 10.3390/molecules27217343 (PMC9655940; doi:10.3390/molecules27217343)
Supplement: Supplementary file 1 [file molecules-27-07343-s001.zip]

Archive with 3 entries (3 files):
- Supplementary Figure S1.pdf
- Supplementary Table S1. The Metabolites information of Apocynum venetum and Apocynum hendersonii.xlsx
- Supplementary Table S2. KEGG enrichment analysis of differential metabolites between Apocynum venetum and Apocynum hendersonii.xlsx
